# Supplementary material for: Bee wisdom: exploring bee control strategies for food microflora by comparing the physicochemical characteristics and microbial composition of beebread
Source: Microbiol Spectr. 2023 Oct 6;11(6):e01818-23. doi: 10.1128/spectrum.01818-23 (PMC10871783; doi:10.1128/spectrum.01818-23)
Supplement: Supplemental file 2 — Table S10. [file spectrum.01818-23-s0002.xlsx]

## Sheet: Sheet1
Supplementary Table S10. Pearson's correlation analysis results between physicochemical indicators and indicator species of bacteria genera of beebread.
Items	pH		Moisture		Solids		Protein		Fructose		Glucose		Sucrose		Ash
	correlation	p_value	correlation	p_value	correlation	p_value	correlation	p_value	correlation	p_value	correlation	p_value	correlation	p_value	correlation	p_value
Pseudomonas	0.042	0.834	-0.034	0.865	0.163	0.416	-0.036	0.857	-0.048	0.811	0.256	0.197	-0.152	0.449	0.071	0.724
Lactobacillus	0.06	0.767	0.049	0.809	0.052	0.795	0.146	0.468	-0.096	0.633	0.075	0.71	-0.246	0.216	0.066	0.744
Serratia	-0.461	0.016	-0.206	0.303	-0.241	0.226	-0.199	0.319	0.295	0.135	0.145	0.47	0.161	0.423	-0.365	0.061
Bacillus	-0.097	0.63	0.177	0.376	-0.125	0.534	-0.159	0.427	0.246	0.215	0.242	0.223	0.166	0.409	-0.016	0.938
Sphingomonas	-0.474	0.012	0.12	0.55	-0.467	0.014	-0.33	0.093	0.235	0.237	0.292	0.139	0.386	0.047	-0.319	0.105
Curvibacter	-0.018	0.929	0.121	0.548	-0.13	0.518	-0.145	0.47	0.194	0.333	0.028	0.892	0.08	0.691	-0.079	0.696
Aeromonas	-0.292	0.139	0	0.999	-0.304	0.123	-0.079	0.697	0.43	0.025	0.246	0.216	0.383	0.049	-0.363	0.063
Brevundimonas	-0.429	0.026	-0.067	0.741	-0.28	0.157	-0.317	0.108	0.394	0.042	0.214	0.284	0.31	0.116	-0.405	0.036
Allorhizobium-Neorhizobium-Pararhizobium-Rhizobium	-0.354	0.07	-0.073	0.716	-0.293	0.138	-0.2	0.318	0.227	0.254	0.153	0.445	0.257	0.196	-0.409	0.034
Streptococcus	0.143	0.478	0.139	0.488	0.154	0.442	0.064	0.752	-0.038	0.85	-0.039	0.849	-0.209	0.294	0.082	0.683
Prevotella_1	0.014	0.946	0.03	0.881	-0.342	0.081	-0.123	0.542	0.444	0.02	0.206	0.302	0.232	0.245	-0.211	0.291
Curtobacterium	-0.271	0.172	0.119	0.555	0.043	0.832	-0.151	0.452	0.006	0.975	0.209	0.295	-0.106	0.6	0.182	0.363
Comamonas	-0.4	0.039	0.108	0.592	-0.331	0.092	-0.326	0.097	0.462	0.015	0.386	0.047	0.458	0.016	-0.242	0.223
Massilia	-0.079	0.696	0.159	0.429	-0.186	0.353	-0.097	0.631	0.043	0.83	0.297	0.132	0.131	0.514	-0.258	0.194
Bombella	-0.272	0.169	-0.012	0.953	-0.2	0.317	-0.154	0.444	-0.207	0.3	0.049	0.807	-0.025	0.902	0.04	0.841
Staphylococcus	-0.073	0.718	0.084	0.677	-0.298	0.131	-0.007	0.973	0.29	0.143	0.239	0.231	0.222	0.267	-0.175	0.384
Chryseobacterium	-0.054	0.789	0.2	0.318	-0.082	0.685	-0.251	0.207	0.142	0.481	0.465	0.015	0.185	0.354	0.042	0.834
Carnimonas	-0.31	0.116	-0.107	0.596	-0.289	0.144	-0.193	0.335	0.025	0.901	-0.261	0.189	0.369	0.058	-0.095	0.637
Ochrobactrum	-0.173	0.389	0.304	0.123	-0.045	0.824	-0.017	0.931	0.291	0.141	0.316	0.108	0.285	0.15	-0.089	0.658
Pantoea	-0.422	0.028	-0.526	0.005	-0.176	0.38	-0.232	0.245	0.316	0.108	0.015	0.939	0.172	0.391	-0.425	0.027
Bacteroides	-0.152	0.45	-0.209	0.295	-0.281	0.155	-0.08	0.693	-0.178	0.375	-0.236	0.236	0.244	0.221	-0.118	0.557
Gluconobacter	-0.238	0.233	-0.12	0.552	-0.345	0.078	-0.26	0.19	-0.031	0.879	-0.341	0.081	0.297	0.132	-0.086	0.668
Bradyrhizobium	-0.249	0.211	0.121	0.549	-0.148	0.461	-0.082	0.685	-0.116	0.565	0.197	0.325	0.167	0.405	-0.094	0.641
Kosakonia	0.081	0.689	-0.213	0.285	-0.003	0.987	-0.1	0.618	-0.143	0.475	-0.296	0.134	-0.237	0.234	-0.098	0.626
Exiguobacterium	-0.537	0.004	-0.149	0.457	-0.194	0.332	-0.227	0.255	0.196	0.328	0.193	0.335	0.253	0.203	-0.215	0.281
Roseomonas	-0.202	0.312	0.249	0.21	-0.116	0.564	-0.065	0.747	0.09	0.655	0.131	0.516	0.321	0.102	0.219	0.272
Frischella	0.275	0.166	-0.096	0.632	0.235	0.239	-0.015	0.94	-0.144	0.472	0.081	0.689	-0.105	0.602	0.007	0.973
Citricoccus	-0.125	0.535	0.245	0.218	-0.11	0.584	-0.319	0.105	-0.183	0.361	0.243	0.221	0.005	0.982	0.114	0.57
Nocardioides	-0.129	0.522	0.021	0.916	-0.068	0.738	0.006	0.977	-0.238	0.232	0.391	0.044	-0.017	0.933	-0.127	0.528
Gilliamella	0.098	0.628	0.382	0.049	0.271	0.172	0.178	0.374	-0.11	0.584	0.154	0.443	0.044	0.827	0.404	0.036
Diaphorobacter	0.09	0.656	0.011	0.958	0.005	0.98	-0.021	0.919	0.024	0.904	-0.148	0.46	-0.16	0.426	0.006	0.976
Prevotella_7	-0.139	0.488	-0.066	0.743	-0.403	0.037	-0.149	0.459	0.468	0.014	0.21	0.292	0.278	0.161	-0.211	0.29
Novosphingobium	-0.123	0.542	0.323	0.1	-0.096	0.635	-0.075	0.711	0.281	0.155	0.322	0.101	0.354	0.07	0.337	0.085
Corynebacterium_1	-0.185	0.355	0.138	0.491	-0.382	0.049	-0.076	0.708	0.255	0.199	0.27	0.173	0.174	0.386	-0.394	0.042
Pseudonocardia	-0.228	0.252	-0.268	0.177	-0.26	0.189	-0.039	0.847	-0.208	0.299	-0.218	0.275	0.235	0.238	-0.145	0.47
Burkholderia-Caballeronia-Paraburkholderia	0.034	0.868	0.308	0.118	-0.059	0.77	0.131	0.516	0.106	0.599	0.345	0.078	0.187	0.35	0.02	0.92
Betula_platyphylla	-0.149	0.459	0.11	0.586	0.138	0.492	0.082	0.684	-0.039	0.847	0.088	0.662	-0.173	0.388	0.171	0.395
Enterobacter	0.147	0.463	-0.318	0.107	-0.137	0.494	0.044	0.829	0.036	0.859	-0.334	0.089	-0.098	0.625	-0.207	0.3
Bifidobacterium	0.124	0.538	0.202	0.312	-0.022	0.912	-0.155	0.44	0.071	0.726	0.002	0.993	-0.079	0.694	0.056	0.78
Alistipes	-0.342	0.081	-0.24	0.227	-0.356	0.068	-0.15	0.455	-0.032	0.873	-0.118	0.558	0.356	0.068	-0.25	0.208
Sphingobium	-0.088	0.662	0.108	0.59	-0.32	0.103	-0.231	0.247	0.036	0.859	0.071	0.724	0.263	0.186	-0.081	0.689
Flavobacterium	-0.014	0.944	0.121	0.548	-0.279	0.159	-0.094	0.642	0.17	0.397	0.153	0.448	0.085	0.674	-0.374	0.055
Paenibacillus	-0.127	0.528	0.069	0.731	-0.073	0.716	-0.209	0.296	-0.1	0.619	0.046	0.818	0.054	0.791	0.073	0.719
Enterococcus	-0.338	0.085	-0.205	0.305	-0.229	0.25	-0.056	0.782	0.463	0.015	0.313	0.112	0.374	0.055	-0.144	0.474
Aureimonas	0.126	0.531	0.193	0.334	0.128	0.525	-0.169	0.399	-0.317	0.107	-0.145	0.47	-0.204	0.308	0.161	0.422
Kineococcus	-0.143	0.477	0.296	0.134	-0.081	0.688	-0.307	0.12	-0.165	0.412	0.347	0.077	-0.087	0.665	0.173	0.389
Clostridium_sensu_stricto_1	0.091	0.653	-0.077	0.701	-0.01	0.961	0.075	0.711	0.042	0.836	0.168	0.401	0.077	0.701	-0.033	0.869
Thermicanus	0.183	0.36	0.055	0.786	0.033	0.87	0.015	0.942	0.005	0.98	-0.145	0.471	-0.196	0.328	0.068	0.736
Anoxybacillus	0.184	0.359	0.058	0.773	0.034	0.868	0.015	0.942	0.003	0.988	-0.143	0.476	-0.195	0.33	0.07	0.73
Rhodanobacter	0.061	0.764	-0.203	0.309	0.175	0.383	0.233	0.242	-0.293	0.138	-0.078	0.697	-0.176	0.38	-0.118	0.557
Lawsonella	-0.399	0.039	-0.188	0.349	-0.198	0.322	-0.086	0.671	0.02	0.92	0.072	0.722	0.159	0.429	-0.423	0.028
Delftia	-0.099	0.625	0.086	0.669	-0.325	0.099	-0.13	0.518	0.13	0.518	0.261	0.188	0.227	0.254	-0.424	0.028
Mycobacterium	-0.21	0.293	-0.131	0.516	-0.395	0.042	-0.176	0.379	0.235	0.238	0.157	0.436	0.289	0.143	-0.121	0.549
Anaerosporobacter	-0.361	0.064	0.007	0.974	-0.246	0.217	-0.247	0.214	0.41	0.034	0.256	0.198	0.315	0.11	-0.365	0.062
Weissella	-0.311	0.114	-0.193	0.336	-0.109	0.588	-0.182	0.365	0.151	0.452	0.089	0.661	0.131	0.515	-0.286	0.149
Leifsonia	0.141	0.484	0.015	0.94	-0.052	0.798	0.016	0.935	0.124	0.538	-0.068	0.737	-0.093	0.645	0.032	0.874
Cloacibacterium	-0.026	0.897	0.114	0.572	-0.049	0.807	-0.102	0.612	0.209	0.295	0.046	0.821	0.001	0.995	-0.077	0.702
Methylophilus	-0.116	0.563	0.233	0.243	-0.23	0.249	-0.099	0.624	0.26	0.191	0.23	0.248	0.209	0.295	-0.208	0.299
Azohydromonas	0.228	0.253	0.065	0.749	0.069	0.734	-0.003	0.99	0.007	0.972	-0.175	0.383	-0.211	0.291	0.078	0.698
Romboutsia	-0.348	0.075	-0.116	0.563	-0.076	0.706	-0.299	0.13	0.112	0.577	0.169	0.398	0.115	0.566	-0.084	0.678
Pelomonas	-0.532	0.004	-0.232	0.245	-0.343	0.08	-0.335	0.088	0.433	0.024	0.202	0.313	0.434	0.024	-0.293	0.138
Lysinibacillus	0.048	0.812	0.419	0.03	0.201	0.314	0.19	0.342	-0.112	0.579	0.094	0.641	0.091	0.653	0.424	0.028
Kocuria	-0.126	0.53	0.128	0.525	-0.314	0.11	-0.038	0.852	0.175	0.384	0.305	0.122	0.141	0.482	-0.35	0.073
Parabacteroides	-0.207	0.3	-0.263	0.186	-0.258	0.194	-0.077	0.704	-0.189	0.346	-0.233	0.242	0.25	0.209	-0.136	0.499
Ralstonia	-0.063	0.755	0.331	0.091	-0.116	0.563	-0.049	0.808	0.051	0.801	0.115	0.568	0.278	0.16	0.294	0.137
Geodermatophilus	0.005	0.982	0.164	0.413	0.176	0.38	-0.078	0.697	-0.147	0.463	0.173	0.387	-0.098	0.627	0.189	0.345
Melissococcus	-0.49	0.009	-0.359	0.066	-0.247	0.215	-0.283	0.153	0.332	0.091	0.13	0.52	0.297	0.132	-0.331	0.091
Methylobacterium	-0.49	0.009	0.051	0.799	-0.318	0.106	-0.262	0.187	0.289	0.144	0.138	0.494	0.434	0.024	-0.258	0.194
Clostridium_sensu_stricto_8	-0.105	0.601	-0.153	0.445	-0.332	0.091	-0.326	0.097	-0.003	0.99	-0.133	0.507	0.137	0.495	-0.137	0.497
Devosia	-0.135	0.503	0.082	0.683	-0.349	0.075	-0.054	0.788	0.103	0.61	0.212	0.289	0.195	0.329	-0.427	0.026
Lactococcus	-0.071	0.724	-0.151	0.451	-0.286	0.149	-0.249	0.211	0.309	0.116	0.035	0.864	0.18	0.369	-0.013	0.95
Prevotellaceae_UCG-001	-0.365	0.061	-0.136	0.498	-0.521	0.005	-0.116	0.564	0.54	0.004	0.424	0.027	0.512	0.006	-0.52	0.005
Stenotrophomonas	0.089	0.659	0.217	0.277	0.001	0.995	-0.099	0.624	0.009	0.966	-0.036	0.858	-0.12	0.551	0.105	0.601
Brevibacterium	-0.206	0.302	-0.279	0.158	-0.26	0.19	-0.039	0.846	-0.198	0.322	-0.184	0.359	0.249	0.211	-0.151	0.454
Prevotellaceae_UCG-003	0.386	0.047	0.077	0.701	0.241	0.227	-0.164	0.414	-0.089	0.659	-0.22	0.271	-0.052	0.799	0.1	0.619
Actinobacillus	-0.111	0.581	0.043	0.831	-0.272	0.17	0.076	0.706	0.049	0.807	0.117	0.561	0.076	0.708	-0.425	0.027
Microbacterium	-0.177	0.378	-0.033	0.87	-0.232	0.245	-0.124	0.539	-0.201	0.315	-0.169	0.401	0.079	0.694	0.076	0.707
Peredibacter	-0.406	0.035	-0.137	0.494	-0.252	0.204	-0.346	0.077	0.241	0.225	0.083	0.68	0.409	0.034	-0.219	0.273
Shuttleworthia	-0.11	0.583	0.135	0.501	-0.406	0.036	-0.09	0.654	0.109	0.59	0.206	0.303	0.248	0.212	-0.378	0.052
Bdellovibrio	-0.603	0.001	-0.307	0.12	-0.328	0.094	-0.371	0.057	0.476	0.012	0.25	0.208	0.411	0.033	-0.423	0.028
Marmoricola	-0.082	0.686	0.271	0.172	0.176	0.381	-0.123	0.543	-0.173	0.389	0.235	0.238	-0.188	0.347	0.336	0.087
Aerococcus	-0.416	0.031	-0.072	0.722	-0.296	0.134	-0.343	0.08	0.174	0.385	0.267	0.179	0.22	0.27	-0.067	0.742
Butyrivibrio_2	-0.067	0.74	0.03	0.884	-0.333	0.089	-0.238	0.232	0.527	0.005	0.386	0.047	0.323	0.1	0.039	0.847
Chryseomicrobium	-0.365	0.061	-0.053	0.791	-0.14	0.486	-0.054	0.789	0.029	0.886	0.071	0.723	0.087	0.665	-0.041	0.839
Cutibacterium	0.188	0.347	0.051	0.801	0.045	0.825	0.042	0.834	-0.002	0.992	-0.153	0.445	-0.213	0.287	0.064	0.751
Shinella	-0.385	0.048	-0.002	0.993	-0.262	0.187	-0.263	0.185	0.386	0.047	0.214	0.284	0.337	0.086	-0.37	0.058
Patulibacter	-0.514	0.006	-0.086	0.668	-0.261	0.189	-0.385	0.047	0.173	0.388	0.273	0.168	0.207	0.3	-0.079	0.696
Listeria	-0.151	0.451	0.031	0.879	-0.222	0.266	-0.134	0.505	0.046	0.819	-0.143	0.477	0.229	0.251	-0.192	0.337
Novispirillum	-0.313	0.112	-0.221	0.267	-0.211	0.29	-0.246	0.216	0.282	0.155	0.014	0.943	0.261	0.189	-0.224	0.261
Alloprevotella	-0.186	0.354	-0.262	0.186	-0.169	0.4	0.126	0.532	-0.255	0.2	-0.272	0.17	0.13	0.52	-0.148	0.46
Lachnospiraceae_XPB1014_group	-0.082	0.683	0.098	0.628	-0.328	0.095	-0.055	0.784	0.105	0.601	0.225	0.259	0.177	0.376	-0.417	0.031
Psychroglaciecola	0.21	0.292	0.075	0.709	0.032	0.876	0.02	0.92	-0.019	0.926	-0.191	0.339	-0.187	0.35	0.088	0.663
Bartonella	-0.44	0.022	-0.352	0.072	-0.167	0.407	-0.118	0.556	0.24	0.229	0.042	0.835	0.196	0.328	-0.319	0.105
Blastomonas	0.217	0.278	0.165	0.412	0.172	0.392	-0.166	0.407	-0.094	0.641	0.075	0.709	-0.124	0.537	0.18	0.368
Ruminococcus_1	-0.458	0.016	-0.389	0.045	-0.162	0.419	-0.311	0.115	0.299	0.13	0.052	0.795	0.267	0.179	-0.433	0.024
Thermomonas	0.118	0.558	-0.06	0.766	0.155	0.44	0.196	0.327	0.034	0.866	-0.133	0.509	-0.094	0.64	-0.039	0.846
Ellin6067	0.044	0.829	0.094	0.641	-0.204	0.307	-0.235	0.238	0.335	0.087	0.329	0.094	0.216	0.279	0.1	0.621
Rikenellaceae_RC9_gut_group	0.032	0.875	0.079	0.695	-0.221	0.268	0.084	0.678	0.038	0.853	0.062	0.76	-0.013	0.95	-0.346	0.077
Asaia	-0.295	0.135	-0.232	0.244	-0.257	0.196	-0.025	0.903	-0.269	0.175	-0.297	0.132	0.201	0.314	-0.086	0.671
Oxalobacter	-0.225	0.258	-0.268	0.177	-0.272	0.171	-0.066	0.744	-0.195	0.33	-0.221	0.269	0.249	0.211	-0.143	0.478
Saccharopolyspora	-0.1	0.62	0.089	0.659	-0.338	0.085	-0.048	0.811	0.109	0.588	0.236	0.236	0.179	0.371	-0.425	0.027
Geobacter	-0.484	0.01	-0.36	0.065	-0.247	0.214	-0.3	0.128	0.34	0.083	0.132	0.513	0.299	0.13	-0.337	0.086
Arenimonas	-0.157	0.433	0.111	0.581	-0.473	0.013	-0.207	0.301	0.351	0.073	0.38	0.05	0.331	0.092	-0.292	0.139
Deinococcus	-0.356	0.069	0.006	0.978	-0.094	0.642	-0.061	0.763	0.223	0.262	0.19	0.344	0.106	0.598	-0.297	0.133
Cellulomonas	-0.282	0.154	-0.061	0.761	-0.049	0.809	0.277	0.161	0.097	0.629	-0.067	0.739	0.058	0.773	-0.142	0.479
Clostridium_sensu_stricto_10	-0.504	0.007	-0.331	0.092	-0.249	0.21	-0.342	0.081	0.291	0.14	0.093	0.643	0.339	0.083	-0.302	0.126
Cellvibrio	-0.082	0.684	0.094	0.643	-0.323	0.1	-0.047	0.817	0.104	0.605	0.229	0.25	0.167	0.405	-0.418	0.03
Ruminococcaceae_UCG-014	-0.409	0.034	-0.29	0.143	-0.238	0.232	-0.067	0.741	0.189	0.344	0	0.999	0.212	0.288	-0.423	0.028
Dialister	-0.087	0.665	0.06	0.767	-0.303	0.124	0.024	0.905	0.082	0.685	0.257	0.196	0.146	0.467	-0.446	0.02
Asticcacaulis	-0.353	0.071	-0.002	0.991	-0.225	0.26	-0.237	0.234	0.395	0.041	0.247	0.214	0.293	0.138	-0.369	0.058
SWB02	-0.089	0.66	-0.08	0.691	0.17	0.397	0.069	0.733	-0.204	0.308	-0.023	0.909	-0.206	0.304	-0.059	0.771
Brachybacterium	-0.216	0.279	-0.33	0.093	-0.23	0.248	-0.082	0.686	-0.173	0.388	-0.226	0.257	0.255	0.199	-0.177	0.377
Lachnospiraceae_NK3A20_group	0.385	0.047	0.052	0.798	0.288	0.145	-0.122	0.545	-0.078	0.7	-0.236	0.235	-0.09	0.655	0.088	0.664
Aquabacterium	-0.567	0.002	-0.33	0.093	-0.313	0.112	-0.305	0.121	0.355	0.069	0.114	0.571	0.352	0.072	-0.341	0.082
Aeromicrobium	-0.184	0.359	0.278	0.16	-0.26	0.19	-0.182	0.362	-0.102	0.612	0.307	0.12	-0.007	0.974	-0.071	0.726
Turicibacter	-0.035	0.863	0.039	0.848	0.129	0.52	0.35	0.074	-0.264	0.183	-0.342	0.08	-0.114	0.57	0.078	0.699
MND1	0.178	0.374	0.051	0.799	0.026	0.897	0.006	0.975	0.007	0.973	-0.161	0.422	-0.186	0.354	0.066	0.743
Tepidimonas	0.182	0.362	0.057	0.778	0.034	0.865	0.016	0.938	0.005	0.98	-0.146	0.467	-0.196	0.328	0.068	0.735
Candidatus_Alysiosphaera	0.213	0.286	0.101	0.618	0.205	0.304	0.314	0.111	-0.201	0.314	-0.166	0.407	-0.218	0.275	0.111	0.581
Gemella	0.185	0.356	0.063	0.755	0.034	0.867	0.011	0.956	0.003	0.99	-0.147	0.463	-0.195	0.329	0.076	0.708
Phaselicystis	0.053	0.794	-0.031	0.876	0.252	0.205	0.088	0.663	-0.261	0.189	-0.014	0.943	-0.25	0.209	-0.005	0.981
Jeotgalicoccus	0.05	0.804	0.438	0.022	0.218	0.275	0.188	0.349	-0.078	0.7	0.14	0.486	0.073	0.717	0.425	0.027
FD2005	-0.067	0.738	0.157	0.435	-0.22	0.271	-0.088	0.661	0.115	0.569	0.054	0.79	0.261	0.189	0.095	0.636
Ruminococcus_gauvreauii_group	-0.101	0.615	0.085	0.672	-0.339	0.083	-0.041	0.84	0.106	0.597	0.23	0.249	0.181	0.367	-0.425	0.027
Pseudoxanthobacter	0.318	0.105	0.045	0.822	0.268	0.177	-0.14	0.487	0.019	0.924	-0.193	0.334	-0.123	0.54	0.059	0.77
Tepidiphilus	0.179	0.372	0.069	0.733	0.025	0.9	0.01	0.959	0.011	0.955	-0.129	0.522	-0.184	0.358	0.079	0.696
Salsuginibacillus	0.265	0.182	0.12	0.55	0.156	0.438	-0.089	0.658	-0.054	0.791	0.037	0.855	0.007	0.973	0.036	0.858
Ancylobacter	-0.481	0.011	-0.358	0.067	-0.244	0.22	-0.298	0.13	0.343	0.079	0.14	0.486	0.298	0.131	-0.333	0.09
Quadrisphaera	-0.125	0.534	0.234	0.24	0.006	0.975	-0.033	0.872	-0.125	0.534	-0.068	0.735	0.006	0.978	0.284	0.151
Stappia	0.184	0.359	0.054	0.79	0.027	0.895	0.012	0.952	0.013	0.947	-0.135	0.5	-0.185	0.356	0.065	0.746
Lachnospiraceae_NK4A136_group	0.097	0.632	-0.05	0.803	0.049	0.808	-0.121	0.549	0.009	0.964	0.153	0.447	0.087	0.667	-0.024	0.907
Dietzia	0.047	0.816	0.142	0.479	0.127	0.529	-0.205	0.304	-0.07	0.729	0.182	0.364	-0.004	0.984	0.148	0.461
Treponema_2	-0.088	0.662	0.093	0.645	-0.327	0.096	-0.039	0.847	0.103	0.608	0.235	0.239	0.169	0.399	-0.42	0.029
Caulobacter	-0.374	0.055	-0.005	0.979	-0.24	0.229	-0.216	0.28	0.388	0.046	0.198	0.322	0.315	0.11	-0.361	0.064
Nakamurella	-0.396	0.041	-0.087	0.668	-0.227	0.255	-0.228	0.252	0.385	0.047	0.321	0.103	0.316	0.108	-0.434	0.024
Belnapia	0.187	0.351	0.169	0.399	0.243	0.221	-0.237	0.234	-0.084	0.675	0.057	0.776	-0.072	0.722	0.183	0.362
Pedomicrobium	0.296	0.134	-0.001	0.995	0.208	0.298	0.007	0.973	-0.212	0.287	0.042	0.834	-0.053	0.792	0.047	0.815
Vulcaniibacterium	-0.35	0.074	-0.006	0.975	-0.222	0.266	-0.234	0.24	0.389	0.045	0.247	0.215	0.287	0.146	-0.37	0.057
Zoogloea	0.055	0.784	0.131	0.516	0.13	0.518	-0.206	0.304	-0.066	0.742	0.175	0.384	-0.014	0.946	0.138	0.493
Gordonia	-0.258	0.194	-0.239	0.231	-0.334	0.089	-0.085	0.675	-0.156	0.437	-0.173	0.388	0.33	0.093	-0.132	0.51
Anaerococcus	-0.098	0.626	0.092	0.649	-0.342	0.081	-0.046	0.819	0.117	0.562	0.245	0.218	0.183	0.36	-0.424	0.028
Lachnospiraceae_UCG-006	0.049	0.81	0.434	0.024	0.221	0.268	0.19	0.343	-0.08	0.691	0.136	0.497	0.071	0.724	0.425	0.027
Sinibacillus	0.181	0.366	-0.223	0.264	0.209	0.296	0.034	0.866	0.006	0.975	-0.145	0.471	-0.032	0.874	-0.096	0.634
Geobacillus	-0.491	0.009	-0.367	0.06	-0.26	0.19	-0.308	0.118	0.349	0.075	0.137	0.494	0.312	0.114	-0.345	0.078
Leucobacter	-0.189	0.344	-0.042	0.834	-0.387	0.046	-0.033	0.871	-0.022	0.912	0.112	0.577	0.232	0.244	-0.442	0.021
Polynucleobacter	-0.1	0.619	-0.122	0.543	-0.325	0.099	-0.326	0.097	0.009	0.963	-0.08	0.693	0.12	0.551	-0.123	0.539
Microvirga	-0.537	0.004	-0.314	0.111	-0.379	0.051	-0.344	0.079	0.299	0.13	0.024	0.907	0.441	0.021	-0.352	0.071
Pleomorphomonas	-0.099	0.622	0.117	0.562	-0.244	0.219	-0.104	0.605	0.166	0.407	0.087	0.666	0.276	0.164	0.067	0.742
Actinomycetospora	-0.124	0.539	-0.167	0.405	-0.375	0.054	-0.048	0.813	0.351	0.072	0.163	0.416	0.31	0.115	-0.147	0.464
Geomicrobium	0.277	0.162	0.129	0.52	0.154	0.444	-0.017	0.933	-0.118	0.558	0.045	0.822	-0.026	0.898	0.091	0.651
Anaerovorax	0.318	0.106	0.047	0.817	0.261	0.189	-0.135	0.501	0.021	0.918	-0.197	0.325	-0.12	0.55	0.056	0.783
Tyzzerella	0.32	0.104	0.004	0.984	0.297	0.133	-0.099	0.623	-0.021	0.916	-0.149	0.458	-0.153	0.446	0.029	0.887
Actinomyces	-0.061	0.761	0.327	0.096	-0.05	0.803	-0.181	0.365	-0.195	0.329	0.252	0.205	-0.165	0.411	0.314	0.11
Ancalomicrobium	-0.366	0.061	-0.018	0.929	-0.234	0.239	-0.238	0.232	0.405	0.036	0.24	0.227	0.303	0.124	-0.375	0.054
Jatrophihabitans	-0.363	0.063	-0.01	0.959	-0.22	0.269	-0.241	0.227	0.402	0.038	0.244	0.22	0.284	0.15	-0.377	0.053
Azorhizobium	-0.485	0.01	-0.37	0.057	-0.256	0.198	-0.307	0.119	0.35	0.073	0.138	0.493	0.303	0.125	-0.349	0.074
Fonticella	-0.114	0.571	0.101	0.617	-0.386	0.047	-0.095	0.636	0.175	0.384	0.295	0.136	0.219	0.273	-0.409	0.034
Pigmentiphaga	-0.084	0.676	-0.042	0.837	0.189	0.344	0.088	0.661	-0.208	0.297	0.016	0.937	-0.231	0.246	-0.017	0.933
Phycicoccus	-0.145	0.47	0.158	0.43	-0.021	0.919	-0.051	0.799	0.008	0.969	0.149	0.458	0.016	0.937	0.18	0.368
Rubribacterium	-0.36	0.065	-0.011	0.955	-0.226	0.257	-0.242	0.225	0.393	0.043	0.251	0.206	0.297	0.133	-0.374	0.055
Proteiniphilum	0.202	0.313	0.053	0.792	0.038	0.85	0.019	0.926	0.001	0.997	-0.152	0.448	-0.201	0.316	0.067	0.741
Pseudogracilibacillus	0.173	0.389	-0.22	0.271	0.197	0.324	0.028	0.889	0.019	0.925	-0.141	0.484	-0.017	0.934	-0.094	0.641
Ilumatobacter	-0.089	0.657	0.095	0.638	-0.333	0.09	-0.043	0.829	0.107	0.594	0.239	0.23	0.172	0.392	-0.419	0.03
Lachnospiraceae_AC2044_group	-0.509	0.007	-0.353	0.071	-0.268	0.177	-0.318	0.106	0.31	0.115	0.087	0.666	0.328	0.095	-0.316	0.109
Myroides	-0.491	0.009	-0.293	0.138	-0.254	0.201	-0.337	0.085	0.289	0.144	0.198	0.321	0.258	0.193	-0.274	0.167
Lachnoclostridium	0.052	0.798	0.123	0.542	0.138	0.493	-0.199	0.32	-0.076	0.706	0.194	0.331	-0.015	0.941	0.131	0.515
